# Supplementary material for: Phytotoxic Effects of the Aqueous Extracts of Magnolia biondii Pamp. Flower Litter and the Joint Action of Allelochemicals
Source: Plants (Basel). 2025 May 22;14(11):1577. doi: 10.3390/plants14111577 (PMC12158015; doi:10.3390/plants14111577)
Supplement: Supplementary file 1 [file plants-14-01577-s001.zip]

Archive with 1 entries (1 files):
- plants-3594109-supplementary.pdf
